# Supplementary material for: A Microfluidic-Based Cell-Stretching Culture Device That Allows for Easy Preparation of Slides for Observation with High-Magnification Objective Lenses
Source: Micromachines (Basel). 2025 Jan 15;16(1):93. doi: 10.3390/mi16010093 (PMC11767594; doi:10.3390/mi16010093)
Supplement: Supplementary file 1 [file micromachines-16-00093-s001.zip]

Archive with 1 entries (1 files):
- micromachines-3353810-supplementary.mp4
